# Supplementary material for: Various Stages of Immune Synapse Formation Are Differently Dependent on the Strength of the TCR Stimulus
Source: Int J Mol Sci. 2020 Apr 2;21(7):2475. doi: 10.3390/ijms21072475 (PMC7177831; doi:10.3390/ijms21072475)
Supplement: Supplementary file 1 [file ijms-21-02475-s001.zip]

Archive with 5 entries (5 files):
- Figure S1.jpg
- Figure S2.jpg
- Movie S1.mp4
- Movie S2.mp4
- Movie S3.mp4
